# Supplementary material for: Longitudinal autophagy profiling of the mammalian brain reveals sustained mitophagy throughout healthy aging
Source: EMBO J. 2024 Oct 4;43(23):21. doi: 10.1038/s44318-024-00241-y (PMC11612485; doi:10.1038/s44318-024-00241-y)
Supplement: Supplementary file 3 — Source data Fig. 2 [file 44318_2024_241_MOESM3_ESM.xlsx]

## Sheet: Figure 2
	b	PFC #mitolysosomes/(µm2)							d	DG #mitolysosomes/(µm2)							f	CB #mitolysosomes/(µm2)
		3M	6M	15M	20M					3M	6M	15M	20M					3M	6M	15M	20M
		0.0028994	0.00365337	0.00595462	0.00353689					0.00574842	0.00913091	0.0169588	0.00418225					0.00467964	0.00705518	0.0135604	0.0132897
		0.00349124	0.00414289	0.00429872	0.00346763					0.00696202	0.0109601	0.0128537	0.00536278					0.00700137	0.0072471	0.0147	0.00794107
		0.00387216	0.00556426	0.00319532	0.00338263					0.00604592	0.0142247	0.0125861	0.00493779					0.00565398	0.0116322	0.012594	0.00775061
		0.00439632	0.00497557	0.00354633	0.00314023					0.00956234	0.0173444	0.0130835	0.0046277					0.00669364	0.0101699	0.0123484	0.00860375
		0.00356994	0.00497399	0.00748853	0.00358253					0.00945845	0.00904605	0.0128634	0.00635758					0.00580971	0.00668183	0.009874	0.0111506
		0.00413975	0.00494566	0.00445456	0.00459622					0.00732405	0.0108074	0.0113641	0.00526047					0.00376827	0.00971581	0.010321	0.0101778
		0.00296708	0.00410669	0.00378401	0.0032205					0.00846838	0.00977956	0.0137399	0.00689748					0.00500233	0.00690023	0.0102848	0.0123059
		0.00230552	0.00466391	0.00259718	0.00328661					0.00919244	0.00832671	0.011097	0.00587277					0.00703895	0.00678415	0.0125578	0.00921448
		0.00314652	0.00376197	0.00367698	0.00447817					0.00987164	0.00766719	0.0103982	0.00533917					0.00675739	0.00811579	0.0124539	0.0104658
		0.00435345	0.00610101	0.00392882	0.00322995					0.00746886	0.0106642	0.00635443	0.00766804					0.00430345	0.00877847	0.0106421	0.0138847
		0.00398864	0.00334223	0.00403901	0.00395716					0.00761367	0.00918142	0.0135762	0.00500233					0.00672276	0.0082181	0.0128678	0.0117046
			0.00589796	0.00407116							0.00987484	0.0108373							0.0119092	0.0124224
			0.00504955								0.0095828								0.00825746
	Bonferroni's multiple comparisons test	Mean Diff,	95,00% CI of diff,	Below threshold?	Summary	Adjusted P Value			Bonferroni's multiple comparisons test	Mean Diff,	95,00% CI of diff,	Below threshold?	Summary	Adjusted P Value			Bonferroni's multiple comparisons test	Mean Diff,	95,00% CI of diff,	Below threshold?	Summary	Adjusted P Value
	3M vs. 6M	-0.001149	-0,002164 to -0,0001340	Yes	*	0.0188			3M vs. 6M	-0.002533	-0,004866 to -0,0001997	Yes	*	0.0267			3M vs. 6M	-0.002808	-0,004699 to -0,0009168	Yes	**	0.0011
	3M vs. 15M	-0.0006957	-0,001730 to 0,0003383	No	ns	0.4177			3M vs. 15M	-0.004169	-0,006546 to -0,001791	Yes	****	<0,0001			3M vs. 15M	-0.006286	-0,008212 to -0,004359	Yes	****	<0,0001
	3M vs. 20M	-6.805e-05	-0,001124 to 0,0009882	No	ns	>0,9999			3M vs. 20M	0.002383	-4,574e-005 to 0,004811	No	ns	0.0572			3M vs. 20M	-0.004823	-0,006792 to -0,002855	Yes	****	<0,0001
	6M vs. 15M	0.0004531	-0,0005385 to 0,001445	No	ns	>0,9999			6M vs. 15M	-0.001636	-0,003916 to 0,0006440	No	ns	0.3216			6M vs. 15M	-0.003478	-0,005326 to -0,001630	Yes	****	<0,0001
	6M vs. 20M	0.001081	6,596e-005 to 0,002096	Yes	*	0.0311			6M vs. 20M	0.004915	0,002582 to 0,007248	Yes	****	<0,0001			6M vs. 20M	-0.002016	-0,003907 to -0,0001247	Yes	*	0.0309
	15M vs. 20M	0.0006276	-0,0004064 to 0,001662	No	ns	0.6026			15M vs. 20M	0.006551	0,004174 to 0,008928	Yes	****	<0,0001			15M vs. 20M	0.001462	-0,0004644 to 0,003389	No	ns	0.2503
	h	PFC #autolysosomes/(µm2)							j	DG #autolysosomes/(µm2)							l	CB #autolysosomes/(µm2)
		3M	7M	11M	16M	20M				3M	7M	11M	16M	20M				3M	7M	11M	16M	20M
		0.00420861	0.00199238	0.00222784	0.00242516	0.00273884				0.0202427	0.00531438	0.0114355	0.00789857	0.00910272				0.00746571	0.0046765	0.00456789	0.00487797	0.00715877
		0.00566657	0.00257902	0.00206763	0.00127835	0.0017219				0.0132802	0.00885245	0.00715405	0.00478983	0.00540686				0.00548241	0.00318745	0.00438687	0.00346605	0.00315597
		0.00328661	0.00352306	0.0024445	0.0017708	0.00254287				0.0102833	0.0123212	0.00951984	0.00932309	0.00429715				0.00590898	0.00832357	0.00408308	0.00406577	0.0061687
		0.00577046		0.00181015	0.00135171	0.00203052				0.0137446		0.0048948	0.00533917	0.00568074				0.00254524		0.0028931	0.00320634	0.00462613
		0.00393591		0.00201478	0.00100453	0.00136268				0.0129877		0.00933411	0.00386271	0.00761839				0.00459937		0.00470798	0.00300958	0.00449233
				0.00189358	0.00286196	0.00282899						0.00535649	0.00575596	0.00748932						0.00451752	0.00366124	0.00544778
				0.00234218								0.0104517								0.00309615
	Bonferroni's multiple comparisons test	Mean Diff,	95,00% CI of diff,	Below threshold?	Summary	Adjusted P Value			Bonferroni's multiple comparisons test	Mean Diff,	95,00% CI of diff,	Below threshold?	Summary	Adjusted P Value			Bonferroni's multiple comparisons test	Mean Diff,	95,00% CI of diff,	Below threshold?	Summary	Adjusted P Value
	3M vs. 7M	0.001875	0,0002849 to 0,003466	Yes	*	0.0132			3M vs. 7M	0.005278	-0,0007509 to 0,01131	No	ns	0.1221			3M vs. 7M	-0.0001955	-0,003362 to 0,002971	No	ns	>0,9999
	3M vs. 11M	0.002459	0,001184 to 0,003735	Yes	****	<0,0001			3M vs. 11M	0.005801	0,0009669 to 0,01064	Yes	*	0.0113			3M vs. 11M	0.001164	-0,001374 to 0,003703	No	ns	>0,9999
	3M vs. 16M	0.002792	0,001473 to 0,004110	Yes	****	<0,0001			3M vs. 16M	0.007946	0,002947 to 0,01295	Yes	***	0.0006			3M vs. 16M	0.001486	-0,001139 to 0,004111	No	ns	0.914
	3M vs. 20M	0.002369	0,001051 to 0,003688	Yes	***	0.0001			3M vs. 20M	0.007509	0,002509 to 0,01251	Yes	**	0.0011			3M vs. 20M	2.54e-05	-0,002600 to 0,002651	No	ns	>0,9999
	7M vs. 11M	0.0005838	-0,0009192 to 0,002087	No	ns	>0,9999			7M vs. 11M	0.0005227	-0,005174 to 0,006220	No	ns	>0,9999			7M vs. 11M	0.00136	-0,001632 to 0,004351	No	ns	>0,9999
	7M vs. 16M	0.0009161	-0,0006240 to 0,002456	No	ns	0.7702			7M vs. 16M	0.002668	-0,003170 to 0,008506	No	ns	>0,9999			7M vs. 16M	0.001681	-0,001384 to 0,004747	No	ns	>0,9999
	7M vs. 20M	0.0004939	-0,001046 to 0,002034	No	ns	>0,9999			7M vs. 20M	0.00223	-0,003608 to 0,008068	No	ns	>0,9999			7M vs. 20M	0.0002209	-0,002845 to 0,003286	No	ns	>0,9999
	11M vs. 16M	0.0003323	-0,0008794 to 0,001544	No	ns	>0,9999			11M vs. 16M	0.002145	-0,002448 to 0,006738	No	ns	>0,9999			11M vs. 16M	0.0003216	-0,002090 to 0,002734	No	ns	>0,9999
	11M vs. 20M	-8.992e-05	-0,001302 to 0,001122	No	ns	>0,9999			11M vs. 20M	0.001707	-0,002886 to 0,006301	No	ns	>0,9999			11M vs. 20M	-0.001139	-0,003551 to 0,001273	No	ns	>0,9999
	16M vs. 20M	-0.0004222	-0,001680 to 0,0008352	No	ns	>0,9999			16M vs. 20M	-0.0004376	-0,005204 to 0,004329	No	ns	>0,9999			16M vs. 20M	-0.00146	-0,003963 to 0,001043	No	ns	0.8243
