# Supplementary material for: Longitudinal autophagy profiling of the mammalian brain reveals sustained mitophagy throughout healthy aging
Source: EMBO J. 2024 Oct 4;43(23):21. doi: 10.1038/s44318-024-00241-y (PMC11612485; doi:10.1038/s44318-024-00241-y)
Supplement: Supplementary file 4 — Source data Fig. 3 [file 44318_2024_241_MOESM4_ESM.xlsx]

## Sheet: Figure 3
	d	#mitolysosomes/PN area (µm2)								PN mitolysosomes size (µm2)								e	#autolysosomes/PN area (µm2)								PN autolysosomes size (µm2)
		3M	6M	15M	20M					3M	6M	15M	20M						3M	7M	11M	16M	20M				3M	7M	11M	16M	20M
		0.0157853	0.0302238	0.0311503	0.0578052					0.252997	0.28857	0.410851	0.45546						0.000999521	0.000429715	0.000374623	0.000299069	0.00147174				0.209118	0.195788	0.214958	0.221947	0.253155
		0.0199848	0.0277419	0.0500801	0.0380665					0.249923	0.310456	0.391095	0.374746						0.000283329	7.87024e-05	0.000399808	0.000418697	0.000292773				0.197833	0.1902	0.202874	0.218158	0.21371
		0.019573	0.0311539	0.0562108	0.0379652					0.246377	0.276354	0.406281	0.401719						0.000472214	0.00137572	0.000299069	0.000251848	0.00104517				0.205867	0.231934	0.221158	0.196	0.23625
		0.0243201	0.0346733	0.0519827	0.0423176					0.24178	0.274924	0.379602	0.432297						9.9165e-05		0.000335272	0.000410827	0.000623323				0.203175		0.238685	0.218506	0.226818
		0.0205631	0.0243914	0.0603994	0.0459393					0.241315	0.266902	0.408421	0.415164						0.000299069		0.000495825	0.000173145	0.000530454				0.217316		0.21181	0.157182	0.241751
		0.0136158	0.0272971	0.042075	0.0499954					0.233393	0.2666	0.396824	0.443815								0.000539898	0.000443882	0.000831097						0.218542	0.228511	0.24678
		0.0187872	0.0194823	0.0464955	0.0521188					0.232629	0.295912	0.411478	0.434924								0.000426567								0.246273
		0.0246792	0.0334856	0.0402509	0.0391947					0.269277	0.283893	0.372821	0.395829
		0.0186418	0.0339453	0.0349796	0.0489933					0.279629	0.276876	0.373358	0.48533
		0.0211716	0.0319472	0.0436835	0.0484841					0.234857	0.305962	0.42936	0.374425
		0.0268573	0.0297575	0.0502723	0.0471585					0.253333	0.309377	0.437513	0.442276
			0.0390025	0.0570978							0.295175	0.451758
			0.0279995								0.288362
		Bonferroni's multiple comparisons test	Mean Diff,	95,00% CI of diff,	Below threshold?	Summary	Adjusted P Value			Bonferroni's multiple comparisons test	Mean Diff,	95,00% CI of diff,	Below threshold?	Summary	Adjusted P Value				Bonferroni's multiple comparisons test	Mean Diff,	95,00% CI of diff,	Below threshold?	Summary	Adjusted P Value			Bonferroni's multiple comparisons test	Mean Diff,	95,00% CI of diff,	Below threshold?	Summary	Adjusted P Value
		3M vs. 6M	-0.009723	-0,01691 to -0,002539	Yes	**	0.0032			3M vs. 6M	-0.03896	-0,06558 to -0,01234	Yes	**	0.0013				3M vs. 7M	-0.0001974	-0,0009419 to 0,0005471	No	ns	>0,9999			3M vs. 7M	0.000688	-0,04053 to 0,04191	No	ns	>0,9999
		3M vs. 15M	-0.02669	-0,03401 to -0,01938	Yes	****	<0,0001			3M vs. 15M	-0.1571	-0,1842 to -0,1300	Yes	****	<0,0001				3M vs. 11M	2.051e-05	-0,0005764 to 0,0006174	No	ns	>0,9999			3M vs. 11M	-0.01538	-0,04843 to 0,01767	No	ns	>0,9999
		3M vs. 20M	-0.02582	-0,03330 to -0,01835	Yes	****	<0,0001			3M vs. 20M	-0.1746	-0,2023 to -0,1469	Yes	****	<0,0001				3M vs. 16M	9.775e-05	-0,0005196 to 0,0007151	No	ns	>0,9999			3M vs. 16M	-5.554e-05	-0,03423 to 0,03412	No	ns	>0,9999
		6M vs. 15M	-0.01697	-0,02399 to -0,009952	Yes	****	<0,0001			6M vs. 15M	-0.1181	-0,1441 to -0,09212	Yes	****	<0,0001				3M vs. 20M	-0.0003684	-0,0009857 to 0,0002489	No	ns	0.761			3M vs. 20M	-0.02975	-0,06393 to 0,004429	No	ns	0.1265
		6M vs. 20M	-0.0161	-0,02328 to -0,008917	Yes	****	<0,0001			6M vs. 20M	-0.1356	-0,1622 to -0,1090	Yes	****	<0,0001				7M vs. 11M	0.0002179	-0,0004856 to 0,0009214	No	ns	>0,9999			7M vs. 11M	-0.01607	-0,05502 to 0,02288	No	ns	>0,9999
		15M vs. 20M	0.0008712	-0,006449 to 0,008191	No	ns	>0,9999			15M vs. 20M	-0.01749	-0,04462 to 0,009632	No	ns	0.4893				7M vs. 16M	0.0002951	-0,0004257 to 0,001016	No	ns	>0,9999			7M vs. 16M	-0.0007435	-0,04065 to 0,03917	No	ns	>0,9999
																			7M vs. 20M	-0.000171	-0,0008919 to 0,0005498	No	ns	>0,9999			7M vs. 20M	-0.03044	-0,07035 to 0,009474	No	ns	0.2649
																			11M vs. 16M	7.724e-05	-0,0004899 to 0,0006444	No	ns	>0,9999			11M vs. 16M	0.01533	-0,01608 to 0,04673	No	ns	>0,9999
																			11M vs. 20M	-0.0003889	-0,0009561 to 0,0001782	No	ns	0.4381			11M vs. 20M	-0.01437	-0,04577 to 0,01703	No	ns	>0,9999
																			16M vs. 20M	-0.0004662	-0,001055 to 0,0001224	No	ns	0.2173			16M vs. 20M	-0.02969	-0,06228 to 0,002894	No	ns	0.0949
	g	% DAL/LAMP1+ network								LAMP+ DAL size (µm2)									#lysosomes/PN area (µm2)								PN Lysosome size (µm2)
		3M	7M	11M	16M	20M				3M	7M	11M	16M	20M					3M	7M	11M	16M	20M				3M	7M	11M	16M	20M
		0.546892	0.746816	1.33448	1.55047	2.59959				0.242932	0.27257	0.285853	0.299698	0.325508					0.188777	0.210529	0.22216	0.228336	0.249554				0.262879	0.289983	0.304515	0.313642	0.392751
		0.847865	0.771722	1.12403	1.40123	2.21664				0.258842	0.281643	0.287328	0.299696	0.341586					0.144917	0.207604	0.161013	0.206302	0.180092				0.264167	0.280157	0.281978	0.323353	0.368508
		0.45221	0.785457	0.283092	1.42068	1.58568				0.226864	0.272544	0.306367	0.310279	0.360445					0.180271	0.207171	0.141197	0.190918	0.150382				0.267118	0.284666	0.268168	0.338971	0.356261
		0.470735		1.09521	1.80048	2.02245				0.223862		0.32312	0.31317	0.332471					0.177287		0.193366	0.18615	0.203792				0.258234		0.300426	0.334577	0.36677
		0.725849		0.911202	1.73391	1.71902				0.19946		0.320078	0.30849	0.341873					0.18414		0.161042	0.264439	0.20352				0.274603		0.311158	0.317979	0.378244
				0.601303	1.97207	1.95272						0.284833	0.304589	0.307372							0.204067	0.210106	0.167678						0.320351	0.342411	0.343014
				1.58251								0.341481									0.176075								0.330681
		Bonferroni's multiple comparisons test	Mean Diff,	95,00% CI of diff,	Below threshold?	Summary	Adjusted P Value			Bonferroni's multiple comparisons test	Mean Diff,	95,00% CI of diff,	Below threshold?	Summary	Adjusted P Value				Bonferroni's multiple comparisons test	Mean Diff,	95,00% CI of diff,	Below threshold?	Summary	Adjusted P Value			Bonferroni's multiple comparisons test	Mean Diff,	95,00% CI of diff,	Below threshold?	Summary	Adjusted P Value
		3M vs. 7M	-0.1593	-0,8780 to 0,5595	No	ns	>0,9999			3M vs. 7M	-0.04519	-0,08504 to -0,005344	Yes	*	0.0185				3M vs. 7M	-0.03336	-0,09511 to 0,02840	No	ns	>0,9999			3M vs. 7M	-0.01953	-0,05445 to 0,01538	No	ns	0.9495
		3M vs. 11M	-0.3816	-0,9578 to 0,1947	No	ns	0.5091			3M vs. 11M	-0.07662	-0,1086 to -0,04467	Yes	****	<0,0001				3M vs. 11M	-0.004767	-0,05428 to 0,04475	No	ns	>0,9999			3M vs. 11M	-0.03707	-0,06506 to -0,009073	Yes	**	0.0044
		3M vs. 16M	-1.038	-1,634 to -0,4418	Yes	***	0.0002			3M vs. 16M	-0.0756	-0,1086 to -0,04255	Yes	****	<0,0001				3M vs. 16M	-0.0393	-0,09050 to 0,01191	No	ns	0.2565			3M vs. 16M	-0.06309	-0,09204 to -0,03414	Yes	****	<0,0001
		3M vs. 20M	-1.407	-2,003 to -0,8113	Yes	****	<0,0001			3M vs. 20M	-0.1045	-0,1375 to -0,07144	Yes	****	<0,0001				3M vs. 20M	-0.01742	-0,06863 to 0,03378	No	ns	>0,9999			3M vs. 20M	-0.1022	-0,1311 to -0,07324	Yes	****	<0,0001
		7M vs. 11M	-0.2223	-0,9014 to 0,4569	No	ns	>0,9999			7M vs. 11M	-0.03142	-0,06908 to 0,006232	No	ns	0.1625				7M vs. 11M	0.02859	-0,02977 to 0,08694	No	ns	>0,9999			7M vs. 11M	-0.01753	-0,05052 to 0,01546	No	ns	>0,9999
		7M vs. 16M	-0.8785	-1,574 to -0,1825	Yes	**	0.007			7M vs. 16M	-0.0304	-0,06899 to 0,008183	No	ns	0.2235				7M vs. 16M	-0.00594	-0,06574 to 0,05386	No	ns	>0,9999			7M vs. 16M	-0.04355	-0,07736 to -0,009747	Yes	**	0.0058
		7M vs. 20M	-1.248	-1,944 to -0,5521	Yes	***	0.0001			7M vs. 20M	-0.05929	-0,09787 to -0,02071	Yes	***	0.0009				7M vs. 20M	0.01593	-0,04386 to 0,07573	No	ns	>0,9999			7M vs. 20M	-0.08266	-0,1165 to -0,04885	Yes	****	<0,0001
		11M vs. 16M	-0.6562	-1,204 to -0,1087	Yes	*	0.0114			11M vs. 16M	0.001021	-0,02934 to 0,03138	No	ns	>0,9999				11M vs. 16M	-0.03453	-0,08158 to 0,01252	No	ns	0.3204			11M vs. 16M	-0.02602	-0,05262 to 0,0005782	No	ns	0.0586
		11M vs. 20M	-1.026	-1,573 to -0,4782	Yes	****	<0,0001			11M vs. 20M	-0.02787	-0,05823 to 0,002491	No	ns	0.0904				11M vs. 20M	-0.01266	-0,05970 to 0,03439	No	ns	>0,9999			11M vs. 20M	-0.06512	-0,09172 to -0,03852	Yes	****	<0,0001
		16M vs. 20M	-0.3695	-0,9378 to 0,1987	No	ns	0.548			16M vs. 20M	-0.02889	-0,06039 to 0,002616	No	ns	0.0911				16M vs. 20M	0.02187	-0,02695 to 0,07070	No	ns	>0,9999			16M vs. 20M	-0.0391	-0,06671 to -0,01150	Yes	**	0.0022
	h	Lysosome area/cell								Pre-dendritic lysosome area (µm2)									Pre-axonal lysosome area (µm2)
		3M	20M							3M	20M								3M	20M
		0.41	3.31734							0.21	3.2								0.1	0.12
		0.06	3.43							0.06	3.26								0	0.17
			4.06								3.93									0.13
		Unpaired t test								Unpaired t test									Unpaired t test
		P value	0.0019							P value	0.0017								P value	0.1225
		P value summary	**							P value summary	**								P value summary	ns
		Significantly different (P < 0.05)?	Yes							Significantly different (P < 0.05)?	Yes								Significantly different (P < 0.05)?	No
		One- or two-tailed P value?	Two-tailed							One- or two-tailed P value?	Two-tailed								One- or two-tailed P value?	Two-tailed
		t, df	t=10,34, df=3							t, df	t=10,83, df=3								t, df	t=2,135, df=3
