# Supplementary material for: Longitudinal autophagy profiling of the mammalian brain reveals sustained mitophagy throughout healthy aging
Source: EMBO J. 2024 Oct 4;43(23):21. doi: 10.1038/s44318-024-00241-y (PMC11612485; doi:10.1038/s44318-024-00241-y)
Supplement: Supplementary file 5 — Source data Fig. 4 [file 44318_2024_241_MOESM5_ESM.xlsx]

## Sheet: Figure 4
	b	CA1 #mitolysosomes/(µm2)								mito-QC CA1 #DAL/(µm2)								CA2 #mitolysosomes/(µm2)								mito-QC CA2 #DAL/(µm2)								CA3 #mitolysosomes/(µm2)								mito-QC CA3 #DAL/(µm2)
		3M	6M	15M	20M					3M	6M	15M	20M					3M	6M	15M	20M					3M	6M	15M	20M					3M	6M	15M	20M					3M	6M	15M	20M
		0.00264912	0.00292301	0.00357702	0.00240593					0.00109081	0.00142845	0.00258301	0.0030812					0.00283801	0.00400438	0.00378244	0.00511408					0.000847625	0.00158192	0.00314731	0.00485673					0.00304106	0.00372577	0.00408229	0.00438215					0.00138831	0.00186761	0.00391938	0.00522033
		0.00265857	0.00321342	0.00578935	0.00289467					0.00111915	0.00196441	0.00237288	0.00342828					0.00336925	0.00460409	0.00749168	0.00483075					0.00141428	0.00201163	0.00244607	0.00464423					0.00372813	0.0044459	0.00690141	0.00503853					0.00157956	0.00288287	0.00455451	0.00624031
		0.00228316	0.00446951	0.00376591	0.00275537					0.000972762	0.00292537	0.00230677	0.00301037					0.00301745	0.00466784	0.00361952	0.00555088					0.00122067	0.00309064	0.00273648	0.00401855					0.0041059	0.00521797	0.00363369	0.00474103					0.00133401	0.00344244	0.00403979	0.00627337
		0.00263496	0.00218635	0.00540686	0.00320161					0.00100346	0.000826375	0.0023351	0.00346841					0.00343536	0.00372813	0.00614115	0.00543047					0.00109554	0.00132928	0.00207774	0.00402327					0.00367855	0.00388869	0.00501964	0.00542102					0.00100818	0.0018133	0.00342828	0.00600184
		0.00240829	0.00339522	0.00411063	0.00215566					0.00137414	0.00140484	0.00177789	0.0025901					0.00314697	0.00384146	0.00677392	0.00448368					0.00162914	0.00143317	0.00250746	0.00495589					0.00277819	0.00393591	0.00583657	0.00354869					0.00145337	0.00177316	0.00312842	0.00399021
		0.00264204	0.00329842	0.00494645	0.00213205					0.0015772	0.00193372	0.0024626	0.00296551					0.00366911	0.00448368	0.00576574	0.00433021					0.00140012	0.00225482	0.00281204	0.00486381					0.00347314	0.00457812	0.00497242	0.00246968					0.00174247	0.00318036	0.00311189	0.00469381
		0.00255704	0.00375411	0.00492284	0.00249801					0.00116401	0.00185344	0.00246968	0.00258065					0.00415076	0.00436562	0.00428298	0.00462062					0.001504	0.00163858	0.00216982	0.0040091					0.00474812	0.00481187	0.00488506	0.00288287					0.00208011	0.00265857	0.00439395	0.00399257
		0.00306231	0.00374466	0.00475992	0.00204233					0.00148748	0.00158664	0.00182747	0.00292065					0.00523686	0.00516366	0.00448604	0.00366438					0.00173067	0.00178261	0.00145914	0.00391938					0.00381785	0.00466548	0.00461117	0.00374702					0.00144261	0.00205886	0.00331258	0.00569963
		0.00217219	0.00402956	0.00369272	0.00222177					0.00107193	0.0022299	0.00231385	0.00240121					0.00319532	0.00542102	0.00331967	0.0042759					0.00163963	0.0021226	0.00298676	0.00359591					0.00305287	0.00583421	0.00288523	0.00362661					0.00155595	0.00200691	0.00475756	0.00427118
		0.00279787	0.00398077	0.00224774	0.00303162					0.00157247	0.00229732	0.00186053	0.00297259					0.0043066	0.00538088	0.0042334	0.00438923					0.00169525	0.00233982	0.00263968	0.00421924					0.00363369	0.00487797	0.00389577	0.00425229					0.00183691	0.00212733	0.00373758	0.0038273
		0.00225719	0.00314023	0.00417438	0.00225482					0.00117345	0.0017708	0.0024201	0.00287106					0.00289231	0.00503499	0.00349911	0.00395007					0.000914915	0.00236402	0.00325592	0.00393591					0.00281204	0.00391938	0.00290884	0.00407757					0.0010129	0.00237052	0.00326064	0.00473159
			0.00286162	0.00579171							0.00181566	0.00314967							0.00351505	0.00353689							0.00174719	0.00281204							0.00351013	0.00253579							0.00161602	0.00319689
		Bonferroni's multiple comparisons test	Mean Diff,	95,00% CI of diff,	Below threshold?	Summary	Adjusted P Value			Bonferroni's multiple comparisons test	Mean Diff,	95,00% CI of diff,	Below threshold?	Summary	Adjusted P Value			Bonferroni's multiple comparisons test	Mean Diff,	95,00% CI of diff,	Below threshold?	Summary	Adjusted P Value			Bonferroni's multiple comparisons test	Mean Diff,	95,00% CI of diff,	Below threshold?	Summary	Adjusted P Value			Bonferroni's multiple comparisons test	Mean Diff,	95,00% CI of diff,	Below threshold?	Summary	Adjusted P Value			Bonferroni's multiple comparisons test	Mean Diff,	95,00% CI of diff,	Below threshold?	Summary	Adjusted P Value
		3M vs. 6M	-0.0008598	-0,001625 to -9,427e-005	Yes	*	0.0201			3M vs. 6M	-0.0005994	-0,001043 to -0,0001561	Yes	**	0.0033			3M vs. 6M	-0.0009487	-0,002017 to 0,0001195	No	ns	0.1088			3M vs. 6M	-0.0006027	-0,001127 to -7,841e-005	Yes	*	0.0165			3M vs. 6M	-0.0009174	-0,001969 to 0,0001339	No	ns	0.1206			3M vs. 6M	-0.0008225	-0,001570 to -7,497e-005	Yes	*	0.0239
		3M vs. 15M	-0.001876	-0,002641 to -0,001110	Yes	****	<0,0001			3M vs. 15M	-0.001086	-0,001530 to -0,0006430	Yes	****	<0,0001			3M vs. 15M	-0.001175	-0,002244 to -0,0001073	Yes	*	0.0239			3M vs. 15M	-0.001216	-0,001740 to -0,0006913	Yes	****	<0,0001			3M vs. 15M	-0.0008137	-0,001865 to 0,0002375	No	ns	0.2275			3M vs. 15M	-0.002243	-0,002990 to -0,001495	Yes	****	<0,0001
		3M vs. 20M	4.808e-05	-0,0007339 to 0,0008301	No	ns	>0,9999			3M vs. 20M	-0.001698	-0,002151 to -0,001246	Yes	****	<0,0001			3M vs. 20M	-0.001035	-0,002126 to 5,643e-005	No	ns	0.0721			3M vs. 20M	-0.002905	-0,003440 to -0,002369	Yes	****	<0,0001			3M vs. 20M	-0.0004834	-0,001557 to 0,0005904	No	ns	>0,9999			3M vs. 20M	-0.003501	-0,004264 to -0,002737	Yes	****	<0,0001
		6M vs. 15M	-0.001016	-0,001764 to -0,0002670	Yes	**	0.0031			6M vs. 15M	-0.0004869	-0,0009204 to -5,335e-005	Yes	*	0.0201			6M vs. 15M	-0.0002268	-0,001272 to 0,0008179	No	ns	>0,9999			6M vs. 15M	-0.0006128	-0,001126 to -0,0001001	Yes	*	0.0116			6M vs. 15M	0.0001036	-0,0009245 to 0,001132	No	ns	>0,9999			6M vs. 15M	-0.00142	-0,002151 to -0,0006892	Yes	****	<0,0001
		6M vs. 20M	0.0009079	0,0001423 to 0,001673	Yes	*	0.0124			6M vs. 20M	-0.001099	-0,001542 to -0,0006558	Yes	****	<0,0001			6M vs. 20M	-8.609e-05	-0,001154 to 0,0009821	No	ns	>0,9999			6M vs. 20M	-0.002302	-0,002826 to -0,001778	Yes	****	<0,0001			6M vs. 20M	0.0004339	-0,0006174 to 0,001485	No	ns	>0,9999			6M vs. 20M	-0.002678	-0,003426 to -0,001931	Yes	****	<0,0001
		15M vs. 20M	0.001924	0,001158 to 0,002689	Yes	****	<0,0001			15M vs. 20M	-0.0006122	-0,001055 to -0,0001689	Yes	**	0.0026			15M vs. 20M	0.0001407	-0,0009275 to 0,001209	No	ns	>0,9999			15M vs. 20M	-0.001689	-0,002213 to -0,001165	Yes	****	<0,0001			15M vs. 20M	0.0003303	-0,0007210 to 0,001382	No	ns	>0,9999			15M vs. 20M	-0.001258	-0,002005 to -0,0005105	Yes	***	0.0002
	d	CA1 #autolysosomes/(µm2)								auto-QC CA1 #DAL/(µm2)								CA2 #autolysosomes/(µm2)								auto-QC CA2 #DAL/(µm2)								CA3 #autolysosomes/(µm2)								auto-QC CA3 #DAL/(µm2)
		3M	7M	11M	16M	20M				3M	7M	11M	16M	20M				3M	7M	11M	16M	20M				3M	7M	11M	16M	20M				3M	7M	11M	16M	20M				3M	7M	11M	16M	20M
		0.0033905	0.00275537	0.00224774	0.0017165	0.0028144				0.00144261	0.00248621	0.00315912	0.00372341	0.00536672				0.00455687	0.00400438	0.00334564	0.00241065	0.00394771				0.00227607	0.0038816	0.00446479	0.00687544	0.00951748				0.00421215	0.00318981	0.00311898	0.00230677	0.00366202				0.00240829	0.00407993	0.0050102	0.00697697	0.00897916
		0.005022	0.00370452	0.00231621	0.00124192	0.0017165				0.00204705	0.00233746	0.00294898	0.00314495	0.0046159				0.00675739	0.00409882	0.00264204	0.00221705	0.00279315				0.00319925	0.00420507	0.00489686	0.00642212	0.00729807				0.00497242	0.00403271	0.00383543	0.00213205	0.00204469				0.00299384	0.00441048	0.00601549	0.00689905	0.00882569
		0.00444826	0.00367855	0.00260662	0.00144734	0.00149692				0.00187705	0.00269162	0.00320397	0.00389577	0.00476228				0.00724377	0.00411535	0.00208011	0.00254287	0.0019833				0.00313787	0.0040516	0.00579879	0.006526	0.00760974				0.00481659	0.00280259	0.00263732	0.00190066	0.00207302				0.00304342	0.00379897	0.00515422	0.00728391	0.00873361
		0.00777501		0.00157247	0.00190775	0.0014072				0.0030505		0.00280259	0.00386507	0.0046159				0.00933332		0.00264676	0.00237996	0.00250982				0.00342592		0.00628517	0.00675267	0.00828264				0.00592393		0.00234927	0.00238704	0.00215802				0.0029962		0.00608212	0.00634892	0.00838889
		0.00334564		0.00278606	0.000970401	0.00169997				0.00165511		0.00305995	0.00402327	0.00456631				0.00505269		0.00458048	0.0010554	0.00252871				0.0024201		0.00517783	0.0066535	0.00821653				0.00359591		0.00345189	0.00081457	0.00205886				0.00237288		0.00602546	0.00628045	0.00799695
				0.00208011	0.00106248	0.00222649						0.00297731	0.00354869	0.00468673						0.00253815	0.00205413	0.0020258						0.00559338	0.00637726	0.00740668						0.00283565	0.00147095	0.0020258						0.00615059	0.00627101	0.00821417
				0.00176136								0.00325828								0.00382022								0.00580115								0.00335981								0.00670544
		Bonferroni's multiple comparisons test	Mean Diff,	95,00% CI of diff,	Below threshold?	Summary	Adjusted P Value			Bonferroni's multiple comparisons test	Mean Diff,	95,00% CI of diff,	Below threshold?	Summary	Adjusted P Value			Bonferroni's multiple comparisons test	Mean Diff,	95,00% CI of diff,	Below threshold?	Summary	Adjusted P Value			Bonferroni's multiple comparisons test	Mean Diff,	95,00% CI of diff,	Below threshold?	Summary	Adjusted P Value			Bonferroni's multiple comparisons test	Mean Diff,	95,00% CI of diff,	Below threshold?	Summary	Adjusted P Value			Bonferroni's multiple comparisons test	Mean Diff,	95,00% CI of diff,	Below threshold?	Summary	Adjusted P Value
		3M vs. 7M	0.001417	-0,0005818 to 0,003415	No	ns	0.3774			3M vs. 7M	-0.0004906	-0,001292 to 0,0003105	No	ns	0.6925			3M vs. 7M	0.002516	0,0001833 to 0,004849	Yes	*	0.028			3M vs. 7M	-0.001154	-0,002439 to 0,0001308	No	ns	0.104			3M vs. 7M	0.001362	-0,0001202 to 0,002845	No	ns	0.0898			3M vs. 7M	-0.001334	-0,002357 to -0,0003101	Yes	**	0.0052
		3M vs. 11M	0.0026	0,0009980 to 0,004203	Yes	***	0.0005			3M vs. 11M	-0.001044	-0,001686 to -0,0004018	Yes	***	0.0004			3M vs. 11M	0.003495	0,001625 to 0,005366	Yes	****	<0,0001			3M vs. 11M	-0.002539	-0,003570 to -0,001509	Yes	****	<0,0001			3M vs. 11M	0.00162	0,0004313 to 0,002809	Yes	**	0.0033			3M vs. 11M	-0.003115	-0,003935 to -0,002294	Yes	****	<0,0001
		3M vs. 16M	0.003405	0,001748 to 0,005062	Yes	****	<0,0001			3M vs. 16M	-0.001686	-0,002350 to -0,001021	Yes	****	<0,0001			3M vs. 16M	0.004479	0,002545 to 0,006413	Yes	****	<0,0001			3M vs. 16M	-0.003709	-0,004775 to -0,002644	Yes	****	<0,0001			3M vs. 16M	0.002869	0,001639 to 0,004098	Yes	****	<0,0001			3M vs. 16M	-0.003914	-0,004762 to -0,003065	Yes	****	<0,0001
		3M vs. 20M	0.002903	0,001246 to 0,004560	Yes	***	0.0002			3M vs. 20M	-0.002755	-0,003419 to -0,002090	Yes	****	<0,0001			3M vs. 20M	0.003957	0,002023 to 0,005892	Yes	****	<0,0001			3M vs. 20M	-0.005163	-0,006229 to -0,004098	Yes	****	<0,0001			3M vs. 20M	0.002367	0,001138 to 0,003597	Yes	****	<0,0001			3M vs. 20M	-0.00576	-0,006609 to -0,004912	Yes	****	<0,0001
		7M vs. 11M	0.001184	-0,0007048 to 0,003072	No	ns	0.6343			7M vs. 11M	-0.0005535	-0,001310 to 0,0002035	No	ns	0.3263			7M vs. 11M	0.0009795	-0,001225 to 0,003184	No	ns	>0,9999			7M vs. 11M	-0.001385	-0,002599 to -0,0001708	Yes	*	0.0176			7M vs. 11M	0.0002577	-0,001143 to 0,001659	No	ns	>0,9999			7M vs. 11M	-0.001781	-0,002748 to -0,0008142	Yes	****	<0,0001
		7M vs. 16M	0.001988	5,325e-005 to 0,003924	Yes	*	0.0409			7M vs. 16M	-0.001195	-0,001971 to -0,0004194	Yes	***	0.0008			7M vs. 16M	0.001963	-0,0002958 to 0,004221	No	ns	0.1278			7M vs. 16M	-0.002555	-0,003799 to -0,001311	Yes	****	<0,0001			7M vs. 16M	0.001506	7,074e-005 to 0,002942	Yes	*	0.0348			7M vs. 16M	-0.00258	-0,003571 to -0,001589	Yes	****	<0,0001
		7M vs. 20M	0.001486	-0,0004493 to 0,003421	No	ns	0.2558			7M vs. 20M	-0.002264	-0,003040 to -0,001488	Yes	****	<0,0001			7M vs. 20M	0.001441	-0,0008172 to 0,003700	No	ns	0.5911			7M vs. 20M	-0.004009	-0,005253 to -0,002765	Yes	****	<0,0001			7M vs. 20M	0.001005	-0,0004310 to 0,002440	No	ns	0.4003			7M vs. 20M	-0.004427	-0,005418 to -0,003436	Yes	****	<0,0001
		11M vs. 16M	0.0008047	-0,0007179 to 0,002327	No	ns	>0,9999			11M vs. 16M	-0.0006416	-0,001252 to -3,129e-005	Yes	*	0.0343			11M vs. 16M	0.0009833	-0,0007937 to 0,002760	No	ns	0.984			11M vs. 16M	-0.00117	-0,002149 to -0,0001911	Yes	*	0.0117			11M vs. 16M	0.001249	0,0001192 to 0,002378	Yes	*	0.0229			11M vs. 16M	-0.0007991	-0,001579 to -1,945e-005	Yes	*	0.0417
		11M vs. 20M	0.0003022	-0,001220 to 0,001825	No	ns	>0,9999			11M vs. 20M	-0.00171	-0,002321 to -0,001100	Yes	****	<0,0001			11M vs. 20M	0.0004619	-0,001315 to 0,002239	No	ns	>0,9999			11M vs. 20M	-0.002624	-0,003603 to -0,001645	Yes	****	<0,0001			11M vs. 20M	0.000747	-0,0003826 to 0,001877	No	ns	0.5116			11M vs. 20M	-0.002645	-0,003425 to -0,001866	Yes	****	<0,0001
		16M vs. 20M	-0.0005025	-0,002083 to 0,001078	No	ns	>0,9999			16M vs. 20M	-0.001069	-0,001702 to -0,0004354	Yes	***	0.0003			16M vs. 20M	-0.0005214	-0,002366 to 0,001323	No	ns	>0,9999			16M vs. 20M	-0.001454	-0,002470 to -0,0004381	Yes	**	0.0019			16M vs. 20M	-0.0005017	-0,001674 to 0,0006705	No	ns	>0,9999			16M vs. 20M	-0.001846	-0,002655 to -0,001037	Yes	****	<0,0001
	f	CA1 PV #mitolysosomes/(µm2)								mito-QC CA1 PV #DAL/(µm2)								CA1 PV #autolysosomes/(µm2)								auto-QC CA1 PV #DAL/(µm2)
		3M	6M	15M	20M					3M	6M	15M	20M					3M	7M	11M	16M	20M				3M	7M	11M	16M	20M
		0.0332452	0.0203858	0.0284065	0.0216262					0.00291625	0.00867912	0.0137509	0.0196145					0.00722037	0.0048412	0.00289132	0.00265412	0.0036031				0.0144407	0.0267163	0.042406	0.0413601	0.0585074
		0.0296224	0.0293647	0.0398034	0.0261116					0.00387221	0.00749306	0.014474	0.0198219					0.00394996	0.00412466	0.0043546	0.00241191	0.00380465				0.0203575	0.0206233	0.030226	0.0426908	0.0563451
		0.036936	0.0354904	0.0252343	0.0194553					0.00536501	0.0102143	0.0118892	0.0164209					0.0049041	0.00837327	0.00201344	0.00139305	0.0028984				0.0194348	0.0239476	0.0326178	0.0350583	0.0409186
		0.027188	0.0330328	0.0271635	0.0218518					0.00785779	0.00604826	0.0152671	0.0241411					0.00640215		0.0016232	0.00217348	0.00211575				0.0155204		0.0316524	0.0393202	0.0369443
		0.0189137	0.0397209	0.039003	0.0326539					0.00375492	0.010331	0.0191869	0.0182411					0.00470682		0.00282415	0.00282583	0.00391598				0.0219048		0.0216518	0.0487456	0.0411178
		0.0261823	0.04459	0.0500343	0.0300967					0.00192164	0.00983354	0.0213382	0.0157026							0.00232825	0.00104917	0.00605953						0.0300344	0.0425963	0.0377829
		0.0301947	0.0378806	0.0318307	0.0275852					0.00912357	0.0112012	0.0136773	0.0133928							0.00308349								0.0293839
		0.0233406	0.0390677	0.0371538	0.0203347					0.00836739	0.00929365	0.0179964	0.0192454
		0.0241787	0.0306047	0.0488877	0.0216214					0.00991327	0.00874419	0.0204473	0.016216
		0.0211453	0.0402013	0.0264254	0.0348082					0.00479584	0.00927723	0.018242	0.0103684
		0.0240207	0.0412562	0.0330164	0.0157993					0.0025671	0.00554188	0.00962068	0.0133994
			0.0409034	0.0320102							0.00484163	0.0139912
			0.0341491								0.00358207
		Bonferroni's multiple comparisons test	Mean Diff,	95,00% CI of diff,	Below threshold?	Summary	Adjusted P Value			Bonferroni's multiple comparisons test	Mean Diff,	95,00% CI of diff,	Below threshold?	Summary	Adjusted P Value			Bonferroni's multiple comparisons test	Mean Diff,	95,00% CI of diff,	Below threshold?	Summary	Adjusted P Value			Bonferroni's multiple comparisons test	Mean Diff,	95,00% CI of diff,	Below threshold?	Summary	Adjusted P Value
		3M vs. 6M	-0.009081	-0,01661 to -0,001546	Yes	*	0.0106			3M vs. 6M	-0.002587	-0,006193 to 0,001018	No	ns	0.3215			3M vs. 7M	-0.000343	-0,003154 to 0,002468	No	ns	>0,9999			3M vs. 7M	-0.005431	-0,01955 to 0,008685	No	ns	>0,9999
		3M vs. 15M	-0.008099	-0,01578 to -0,0004221	Yes	*	0.0335			3M vs. 15M	-0.01033	-0,01400 to -0,006654	Yes	****	<0,0001			3M vs. 11M	0.002705	0,0004518 to 0,004959	Yes	*	0.0112			3M vs. 11M	-0.01281	-0,02413 to -0,001489	Yes	*	0.0189
		3M vs. 20M	0.002093	-0,005749 to 0,009935	No	ns	>0,9999			3M vs. 20M	-0.01146	-0,01522 to -0,007712	Yes	****	<0,0001			3M vs. 16M	0.003352	0,001021 to 0,005683	Yes	**	0.0018			3M vs. 16M	-0.0233	-0,03500 to -0,01159	Yes	****	<0,0001
		6M vs. 15M	0.0009819	-0,006380 to 0,008344	No	ns	>0,9999			6M vs. 15M	-0.00774	-0,01126 to -0,004217	Yes	****	<0,0001			3M vs. 20M	0.001704	-0,0006268 to 0,004034	No	ns	0.3266			3M vs. 20M	-0.02694	-0,03864 to -0,01523	Yes	****	<0,0001
		6M vs. 20M	0.01117	0,003640 to 0,01871	Yes	**	0.0011			6M vs. 20M	-0.008877	-0,01248 to -0,005272	Yes	****	<0,0001			7M vs. 11M	0.003049	0,0003925 to 0,005704	Yes	*	0.0167			7M vs. 11M	-0.007377	-0,02071 to 0,005962	No	ns	0.9858
		15M vs. 20M	0.01019	0,002515 to 0,01787	Yes	**	0.004			15M vs. 20M	-0.001137	-0,004811 to 0,002537	No	ns	>0,9999			7M vs. 16M	0.003695	0,0009735 to 0,006417	Yes	**	0.0034			7M vs. 16M	-0.01787	-0,03153 to -0,004199	Yes	**	0.005
																		7M vs. 20M	0.002047	-0,0006748 to 0,004768	No	ns	0.2842			7M vs. 20M	-0.02151	-0,03517 to -0,007839	Yes	***	0.0007
																		11M vs. 16M	0.0006466	-0,001495 to 0,002788	No	ns	>0,9999			11M vs. 16M	-0.01049	-0,02124 to 0,0002640	No	ns	0.0598
																		11M vs. 20M	-0.001002	-0,003143 to 0,001140	No	ns	>0,9999			11M vs. 20M	-0.01413	-0,02488 to -0,003377	Yes	**	0.0047
																		16M vs. 20M	-0.001648	-0,003870 to 0,0005739	No	ns	0.3043			16M vs. 20M	-0.003641	-0,01480 to 0,007519	No	ns	>0,9999
	h	DG PV #mitolysosomes/(µm2)								mito-QC DG PV #DAL/(µm2)								DG PV #autolysosomes/(µm2)								auto-QC DG PV #DAL/(µm2)
		3M	6M	15M	20M					3M	6M	15M	20M					3M	7M	11M	16M	20M				3M	7M	11M	16M	20M
		0.022142	0.0403311	0.0593835	0.0189672					0.0154436	0.0100828	0.0268704	0.0144377					0.00357061	0.0041834	0.00242151	0.00327887	0.00148846				0.0107118	0.0234914	0.037836	0.0358333	0.0547753
		0.0162038	0.026285	0.0507976	0.0207746					0.00879636	0.0180327	0.0185313	0.0192907					0.00414016	0.00571396	0.000944272	0.000541162	0.00179308				0.0119029	0.023213	0.0327348	0.0419401	0.0519992
		0.0301728	0.0508457	0.0367456	0.01844					0.00934557	0.0238064	0.0185031	0.0287922					0.00394602	0.00235704	0.00333098	0.00255834	0.00275672				0.0149385	0.021508	0.0320985	0.0335427	0.0490696
		0.0351919	0.034307	0.0391081	0.0365789					0.00743491	0.0148206	0.0302867	0.0211675					0.00611605		0.00546802	0.00281963	0.00160756				0.015773		0.0374128	0.0359503	0.0491912
		0.020182	0.0285876	0.0629364	0.0349562					0.00556744	0.0193387	0.0135919	0.026775					0.00659338		0.00247918	0.000278576	0.00114643				0.0116883		0.0352044	0.058501	0.0487232
		0.0373773	0.0340853	0.0569124	0.0213028					0.0185481	0.0208299	0.0193189	0.0234068							0.00204877	0.0033199	0.00386936						0.0368779	0.0474746	0.04167
		0.0203504	0.0329107	0.0358531	0.0246048					0.0153227	0.0176101	0.0298418	0.0210898							0.00272312								0.0294592
		0.0292368	0.0333283	0.0502138	0.0265081					0.0210987	0.0158022	0.0208028	0.0188615
		0.028703	0.0216253	0.0389999	0.0544051					0.0102511	0.0169241	0.0217941	0.0157398
		0.0230658	0.0379962	0.0377584	0.0267859					0.00596997	0.0105096	0.0158695	0.0273439
		0.0239709	0.0326241	0.0482955						0.00763908	0.0253743	0.0196759
			0.0314555	0.0502342							0.0102294	0.0181929
		Bonferroni's multiple comparisons test	Mean Diff,	95,00% CI of diff,	Below threshold?	Summary	Adjusted P Value			Bonferroni's multiple comparisons test	Mean Diff,	95,00% CI of diff,	Below threshold?	Summary	Adjusted P Value			Bonferroni's multiple comparisons test	Mean Diff,	95,00% CI of diff,	Below threshold?	Summary	Adjusted P Value			Bonferroni's multiple comparisons test	Mean Diff,	95,00% CI of diff,	Below threshold?	Summary	Adjusted P Value
		3M vs. 6M	-0.007644	-0,01773 to 0,002443	No	ns	0.2511			3M vs. 6M	-0.005545	-0,01149 to 0,0003987	No	ns	0.0801			3M vs. 7M	0.0007884	-0,002261 to 0,003838	No	ns	>0,9999			3M vs. 7M	-0.009735	-0,02188 to 0,002415	No	ns	0.2042
		3M vs. 15M	-0.02122	-0,03130 to -0,01113	Yes	****	<0,0001			3M vs. 15M	-0.009705	-0,01565 to -0,003761	Yes	***	0.0003			3M vs. 11M	0.0021	-0,0003453 to 0,004544	No	ns	0.1373			3M vs. 11M	-0.02151	-0,03126 to -0,01177	Yes	****	<0,0001
		3M vs. 20M	-0.002278	-0,01284 to 0,008281	No	ns	>0,9999			3M vs. 20M	-0.01029	-0,01651 to -0,004067	Yes	***	0.0003			3M vs. 16M	0.00274	0,0002122 to 0,005269	Yes	*	0.0269			3M vs. 16M	-0.0292	-0,03928 to -0,01913	Yes	****	<0,0001
		6M vs. 15M	-0.01357	-0,02344 to -0,003706	Yes	**	0.0027			6M vs. 15M	-0.00416	-0,009973 to 0,001653	No	ns	0.3239			3M vs. 20M	0.002763	0,0002347 to 0,005291	Yes	*	0.0252			3M vs. 20M	-0.03624	-0,04631 to -0,02616	Yes	****	<0,0001
		6M vs. 20M	0.005366	-0,004981 to 0,01571	No	ns	0.9486			6M vs. 20M	-0.004744	-0,01084 to 0,001353	No	ns	0.2215			7M vs. 11M	0.001311	-0,001570 to 0,004192	No	ns	>0,9999			7M vs. 11M	-0.01178	-0,02326 to -0,0003000	Yes	*	0.0413
		15M vs. 20M	0.01894	0,008590 to 0,02928	Yes	****	<0,0001			15M vs. 20M	-0.0005839	-0,006681 to 0,005513	No	ns	>0,9999			7M vs. 16M	0.001952	-0,001000 to 0,004904	No	ns	0.5121			7M vs. 16M	-0.01947	-0,03123 to -0,007706	Yes	***	0.0004
																		7M vs. 20M	0.001975	-0,0009779 to 0,004927	No	ns	0.488			7M vs. 20M	-0.0265	-0,03826 to -0,01474	Yes	****	<0,0001
																		11M vs. 16M	0.0006409	-0,001682 to 0,002964	No	ns	>0,9999			11M vs. 16M	-0.007689	-0,01694 to 0,001566	No	ns	0.1667
																		11M vs. 20M	0.0006634	-0,001660 to 0,002986	No	ns	>0,9999			11M vs. 20M	-0.01472	-0,02398 to -0,005465	Yes	***	0.0006
																		16M vs. 20M	2.248e-05	-0,002388 to 0,002433	No	ns	>0,9999			16M vs. 20M	-0.007031	-0,01664 to 0,002574	No	ns	0.3245
