# Supplementary material for: Longitudinal autophagy profiling of the mammalian brain reveals sustained mitophagy throughout healthy aging
Source: EMBO J. 2024 Oct 4;43(23):21. doi: 10.1038/s44318-024-00241-y (PMC11612485; doi:10.1038/s44318-024-00241-y)
Supplement: Supplementary file 6 — Source data Fig. 5 [file 44318_2024_241_MOESM6_ESM.xlsx]

## Sheet: Figure 5
	c	A9 #mitolysosomes/(µm2)								e	A9 #autolysosomes/(µm2)
		3M	6M	15M	20M						3M	7M	11M	16M	20M
		0.0043384	0.00503577	0.0336546	0.0129881						0.0025028	0.00345645	0.00231591	0.000984154	0.00238241
		0.00290941	0.0077739	0.018145	0.00636489						0.00333314	0.00674445	0.00161951	0.00130152	0.00113035
		0.00509111	0.00852463	0.0180571	0.00861797						0.00571421	0.00279302	0.00304619	0.00104458	0.00106071
		0.00513794	0.0416168	0.0147503	0.0199615						0.0015453		0.00121553	0.00133553
		0.0043444	0.0102175	0.0134586	0.0137629						0.00117324
		0.00871359	0.00450544	0.014574	0.0207733
		0.00309804	0.0126115	0.0194895	0.0222284
		0.00368859	0.0100345	0.016416	0.0217893
		0.00423743	0.00722758	0.0135389	0.0354471
		0.00534284	0.0113235	0.0147823
		0.0043498	0.00696369	0.0113965
				0.0125214
		Bonferroni's multiple comparisons test	Mean Diff,	95,00% CI of diff,	Below threshold?	Summary	Adjusted P Value				Bonferroni's multiple comparisons test	Mean Diff,	95,00% CI of diff,	Below threshold?	Summary	Adjusted P Value
		3M vs. 6M	-0.00678	-0,01544 to 0,001876	No	ns	0.2135				3M vs. 7M	-0.001478	-0,004734 to 0,001779	No	ns	>0,9999
		3M vs. 15M	-0.01207	-0,02055 to -0,003598	Yes	**	0.0019				3M vs. 11M	0.0008045	-0,002187 to 0,003796	No	ns	>0,9999
		3M vs. 20M	-0.01333	-0,02246 to -0,004208	Yes	**	0.0014				3M vs. 16M	0.001687	-0,001304 to 0,004679	No	ns	0.8169
		6M vs. 15M	-0.005292	-0,01377 to 0,003182	No	ns	0.5429				3M vs. 20M	0.001329	-0,001927 to 0,004586	No	ns	>0,9999
		6M vs. 20M	-0.006553	-0,01568 to 0,002572	No	ns	0.3176				7M vs. 11M	0.002282	-0,001124 to 0,005688	No	ns	0.4277
		15M vs. 20M	-0.001261	-0,01021 to 0,007692	No	ns	>0,9999				7M vs. 16M	0.003165	-0,0002411 to 0,006571	No	ns	0.0799
											7M vs. 20M	0.002807	-0,0008343 to 0,006448	No	ns	0.2251
											11M vs. 16M	0.0008828	-0,002270 to 0,004036	No	ns	>0,9999
											11M vs. 20M	0.0005248	-0,002881 to 0,003931	No	ns	>0,9999
											16M vs. 20M	-0.000358	-0,003764 to 0,003048	No	ns	>0,9999
	g	A10 #mitolysosomes/(µm2)								i	A10 #autolysosomes/(µm2)
		3M	6M	15M	20M						3M	7M	11M	16M	20M
		0.00376152	0.0167101	0.0179028	0.0108515						0.00693252	0.00460321	0.00228942	0.00155588	0.0014573
		0.0322876	0.00827122	0.0142142	0.0109809						0.00339293	0.00311554	0.00425147	0.000959879	0.00184235
		0.00479574	0.0135085	0.0190055	0.00808577						0.00309454	0.00447277	0.00201409	0.00208438	0.00143024
		0.00584021	0.0236217	0.0127504	0.00978366						0.00902798		0.00307911	0.000521292	0.00223054
		0.00418254	0.0126409	0.0122829	0.00725545						0.00272108		0.00194916	0.00212816	0.00133858
		0.0034085	0.0295229	0.0113439	0.00673557								0.00170243		0.00132103
		0.00329172	0.00701227	0.0223425	0.00649131								0.00457718
		0.00376339	0.0110089	0.0133206	0.00780964
		0.00303261	0.0147439	0.0112287	0.00705666
			0.0109176	0.0171061	0.00744634
			0.0105479	0.014304
			0.00877902	0.0140729
			0.0124537
		Bonferroni's multiple comparisons test	Mean Diff,	95,00% CI of diff,	Below threshold?	Summary	Adjusted P Value				Bonferroni's multiple comparisons test	Mean Diff,	95,00% CI of diff,	Below threshold?	Summary	Adjusted P Value
		3M vs. 6M	-0.006675	-0,01368 to 0,0003298	No	ns	0.0697				3M vs. 7M	0.00097	-0,002325 to 0,004265	No	ns	>0,9999
		3M vs. 15M	-0.007838	-0,01496 to -0,0007153	Yes	*	0.024				3M vs. 11M	0.002196	-0,0004455 to 0,004838	No	ns	0.1648
		3M vs. 20M	-0.001098	-0,008520 to 0,006324	No	ns	>0,9999				3M vs. 16M	0.003584	0,0007305 to 0,006437	Yes	**	0.0075
		6M vs. 15M	-0.001163	-0,007630 to 0,005303	No	ns	>0,9999				3M vs. 20M	0.00343	0,0006986 to 0,006162	Yes	**	0.0076
		6M vs. 20M	0.005576	-0,001218 to 0,01237	No	ns	0.1687				7M vs. 11M	0.001226	-0,001887 to 0,004340	No	ns	>0,9999
		15M vs. 20M	0.00674	-0,0001763 to 0,01366	No	ns	0.0599				7M vs. 16M	0.002614	-0,0006809 to 0,005909	No	ns	0.2136
											7M vs. 20M	0.00246	-0,0007297 to 0,005651	No	ns	0.2477
											11M vs. 16M	0.001388	-0,001254 to 0,004029	No	ns	>0,9999
											11M vs. 20M	0.001234	-0,001276 to 0,003744	No	ns	>0,9999
											16M vs. 20M	-0.0001534	-0,002885 to 0,002578	No	ns	>0,9999
