# Supplementary material for: Longitudinal autophagy profiling of the mammalian brain reveals sustained mitophagy throughout healthy aging
Source: EMBO J. 2024 Oct 4;43(23):21. doi: 10.1038/s44318-024-00241-y (PMC11612485; doi:10.1038/s44318-024-00241-y)
Supplement: Supplementary file 7 — Source data Fig. 6 [file 44318_2024_241_MOESM7_ESM.xlsx]

## Sheet: Figure 6
	b	CB GFAP #mitolysosomes/(µm2)								d	CB GFAP #autolysosomes/(µm2)
		3M	6M	15M	20M						3M	7M	11M	16M	20M
		0.0131938	0.00272445	0.0139166	0.0278232						0.0164302	0.0116595	0.0141665	0.0183793	0.0113006
		0.00502242	0.0171779	0.00759855	0.0298654						0.00913505	0.0230055	0.0117122	0.0204483	0.0142582
		0.0088222	0.0116633	0.0109992	0.0316516						0.00874574	0.0135816	0.0142247	0.0149429	0.011969
		0.00893503	0.00888968	0.0128149	0.0209174						0.0188123		0.0188418	0.0119186	0.0219458
		0.0167659	0.00774765	0.0133921	0.0230712						0.0144786		0.0115822	0.00955247	0.00970377
		0.0143136	0.00994155	0.0140474	0.035028								0.0112958	0.00861191	0.0154766
		0.00877927	0.00874497	0.0254725	0.0245142								0.0272284
		0.00750689	0.0158983	0.0274605	0.0237707
		0.00652118	0.00928716	0.0207318	0.0276049
		0.0138453	0.0122477	0.0212237	0.0252436
			0.0130904	0.0192161	0.0259151
			0.0206309	0.0237256
			0.0139641
		Bonferroni's multiple comparisons test	Mean Diff,	95,00% CI of diff,	Below threshold?	Summary	Adjusted P Value				Bonferroni's multiple comparisons test	Mean Diff,	95,00% CI of diff,	Below threshold?	Summary	Adjusted P Value
		3M vs. 6M	-0.001322	-0,006985 to 0,004340	No	ns	>0,9999				3M vs. 7M	-0.002562	-0,01408 to 0,008956	No	ns	>0,9999
		3M vs. 15M	-0.007179	-0,01294 to -0,001415	Yes	**	0.0078				3M vs. 11M	-0.002058	-0,01129 to 0,007176	No	ns	>0,9999
		3M vs. 20M	-0.01648	-0,02237 to -0,01060	Yes	****	<0,0001				3M vs. 16M	-0.0004552	-0,01001 to 0,009095	No	ns	>0,9999
		6M vs. 15M	-0.005857	-0,01125 to -0,0004680	Yes	*	0.0265				3M vs. 20M	-0.0005886	-0,01014 to 0,008962	No	ns	>0,9999
		6M vs. 20M	-0.01516	-0,02068 to -0,009647	Yes	****	<0,0001				7M vs. 11M	0.0005034	-0,01038 to 0,01139	No	ns	>0,9999
		15M vs. 20M	-0.009305	-0,01492 to -0,003686	Yes	***	0.0002				7M vs. 16M	0.002107	-0,009046 to 0,01326	No	ns	>0,9999
											7M vs. 20M	0.001973	-0,009179 to 0,01313	No	ns	>0,9999
											11M vs. 16M	0.001603	-0,007171 to 0,01038	No	ns	>0,9999
											11M vs. 20M	0.00147	-0,007305 to 0,01024	No	ns	>0,9999
											16M vs. 20M	-0.0001334	-0,009239 to 0,008972	No	ns	>0,9999
	f	DG GFAP #mitolysosomes/(µm2)								h	DG GFAP #autolysosomes/(µm2)
		3M	6M	15M	20M						3M	7M	11M	16M	20M
		0.0158705	0.0105403	0.0253311	0.0213164						0.0343033	0.0374218	0.0438057	0.0302862	0.0324117
		0.0156293	0.0298479	0.0164128	0.0229399						0.0267603	0.0369939	0.0308562	0.0268513	0.030458
		0.0253199	0.0170676	0.0215652	0.0215992						0.0259325	0.0340665	0.0374464	0.0260012	0.0266413
		0.0208218	0.0154874	0.0184336	0.0269447						0.0405231		0.0279163	0.0294525	0.0346009
		0.0269002	0.0177444	0.019723	0.0252648						0.0447351		0.0412999	0.0123743	0.0290766
		0.0134144	0.0164571	0.0214456	0.0289945								0.0430982	0.0256439	0.0345671
		0.0137061	0.0142393	0.0329196	0.02218								0.0343803
		0.0174483	0.0320513	0.0253368	0.0301249
		0.0124474	0.0344817	0.0303205	0.0280335
		0.024936	0.0249607	0.0274459	0.0330917
		0.0149539	0.0202343	0.0344792	0.0280602
			0.0256223	0.0263405
			0.0160722
		Bonferroni's multiple comparisons test	Mean Diff,	95,00% CI of diff,	Below threshold?	Summary	Adjusted P Value				Bonferroni's multiple comparisons test	Mean Diff,	95,00% CI of diff,	Below threshold?	Summary	Adjusted P Value
		3M vs. 6M	-0.002826	-0,009434 to 0,003783	No	ns	>0,9999				3M vs. 7M	-0.00171	-0,01521 to 0,01179	No	ns	>0,9999
		3M vs. 15M	-0.006666	-0,01340 to 6,739e-005	No	ns	0.0537				3M vs. 11M	-0.002521	-0,01334 to 0,008300	No	ns	>0,9999
		3M vs. 20M	-0.007918	-0,01480 to -0,001040	Yes	*	0.0162				3M vs. 16M	0.009349	-0,001841 to 0,02054	No	ns	0.1614
		6M vs. 15M	-0.003841	-0,01030 to 0,002617	No	ns	0.6436				3M vs. 20M	0.003158	-0,008032 to 0,01435	No	ns	>0,9999
		6M vs. 20M	-0.005093	-0,01170 to 0,001516	No	ns	0.2328				7M vs. 11M	-0.0008111	-0,01356 to 0,01194	No	ns	>0,9999
		15M vs. 20M	-0.001252	-0,007986 to 0,005481	No	ns	>0,9999				7M vs. 16M	0.01106	-0,002009 to 0,02413	No	ns	0.1498
											7M vs. 20M	0.004868	-0,008200 to 0,01794	No	ns	>0,9999
											11M vs. 16M	0.01187	0,001589 to 0,02215	Yes	*	0.0159
											11M vs. 20M	0.005679	-0,004603 to 0,01596	No	ns	0.9897
											16M vs. 20M	-0.006191	-0,01686 to 0,004479	No	ns	0.8403
