# Supplementary material for: Longitudinal autophagy profiling of the mammalian brain reveals sustained mitophagy throughout healthy aging
Source: EMBO J. 2024 Oct 4;43(23):21. doi: 10.1038/s44318-024-00241-y (PMC11612485; doi:10.1038/s44318-024-00241-y)
Supplement: Supplementary file 8 — Source data Fig. 7 [file 44318_2024_241_MOESM8_ESM.xlsx]

## Sheet: Figure 7
	b	CB IBA1 #mitolysosomes/(µm2)								d	CB IBA1 #autolysosomes/(µm2)
		3M	6M	15M	20M						3M	7M	11M	16M	20M
		0.00850528	0.00857099	0.0398277	0.0515469						0.0198523	0.0112588	0.012822	0.0107069	0.0115577
		0.0056117	0.0122761	0.0320723	0.0559657						0.0169157	0.00941122	0.0149814	0.00580875	0.0112646
		0.0129798	0.0116967	0.0440735	0.0603927						0.00747196	0.0037801	0.0085082	0.00575472	0.00979742
		0.0124358	0.0138582	0.0475503	0.0620225						0.0107591		0.012177	0.0107235	0.0129925
		0.0102219	0.0177421	0.027043	0.0631952						0.0185953		0.0118163	0.0051493	0.00987544
		0.0163109	0.0183216	0.0395043	0.0402073								0.00706121	0.00619658	0.00945419
		0.00430226	0.0172982	0.0676247	0.0577967								0.00826977
		0.0147003	0.00935255	0.0546762	0.0365389
		0.0054674	0.0212848	0.0491752	0.0550288
		0.00946696	0.0218966	0.041225	0.0652931
			0.0251086	0.0442091	0.046148
			0.00866673	0.0449887
			0.0136586
		Bonferroni's multiple comparisons test	Mean Diff,	95,00% CI of diff,	Below threshold?	Summary	Adjusted P Value				Bonferroni's multiple comparisons test	Mean Diff,	95,00% CI of diff,	Below threshold?	Summary	Adjusted P Value
		3M vs. 6M	-0.005364	-0,01450 to 0,003771	No	ns	0.6687				3M vs. 7M	0.006569	-0,0009209 to 0,01406	No	ns	0.1208
		3M vs. 15M	-0.03433	-0,04363 to -0,02503	Yes	****	<0,0001				3M vs. 11M	0.003914	-0,002091 to 0,009919	No	ns	0.5433
		3M vs. 20M	-0.04401	-0,05350 to -0,03452	Yes	****	<0,0001				3M vs. 16M	0.007329	0,001119 to 0,01354	Yes	*	0.0131
		6M vs. 15M	-0.02897	-0,03766 to -0,02027	Yes	****	<0,0001				3M vs. 20M	0.003895	-0,002315 to 0,01011	No	ns	0.6325
		6M vs. 20M	-0.03865	-0,04755 to -0,02975	Yes	****	<0,0001				7M vs. 11M	-0.002655	-0,009732 to 0,004422	No	ns	>0,9999
		15M vs. 20M	-0.009682	-0,01875 to -0,0006163	Yes	*	0.0305				7M vs. 16M	0.0007601	-0,006492 to 0,008012	No	ns	>0,9999
											7M vs. 20M	-0.002674	-0,009925 to 0,004578	No	ns	>0,9999
											11M vs. 16M	0.003415	-0,002291 to 0,009121	No	ns	0.7532
											11M vs. 20M	-1.852e-05	-0,005724 to 0,005687	No	ns	>0,9999
											16M vs. 20M	-0.003434	-0,009355 to 0,002487	No	ns	0.842
	f	DG IBA1 #mitolysosomes/(µm2)								h	DG IBA1 #autolysosomes/(µm2)
		3M	6M	15M	20M						3M	7M	11M	16M	20M
		0.0100848	0.0120897	0.0181521	0.0187159						0.0113247	0.0133331	0.0163396	0.0109983	0.00690616
		0.0141879	0.0113588	0.0188405	0.0159977						0.0105506	0.0094864	0.0148811	0.0124669	0.0108433
		0.0113676	0.0143418	0.0181675	0.0228582						0.0120824	0.00894222	0.0129683	0.0153389	0.0112596
		0.00864369	0.0161622	0.0201149	0.0208648						0.018954		0.00958659	0.00971026	0.0152452
		0.0111902	0.01567	0.020051	0.0312454						0.0157932		0.0097767	0.00506211	0.0179982
		0.00946301	0.0183405	0.0240098	0.0156755								0.0106768	0.00924835	0.0301895
		0.0104246	0.012967	0.0234706	0.0140133								0.0147993
		0.00960578	0.0132045	0.0176583	0.018114
		0.0109607	0.0165375	0.0163596	0.0190604
		0.0112256	0.0147006	0.0211433	0.0272037
		0.00991566	0.0162897	0.0155181	0.0200776
			0.00827326	0.0169633
			0.012465
		Bonferroni's multiple comparisons test	Mean Diff,	95,00% CI of diff,	Below threshold?	Summary	Adjusted P Value				Bonferroni's multiple comparisons test	Mean Diff,	95,00% CI of diff,	Below threshold?	Summary	Adjusted P Value
		3M vs. 6M	-0.003388	-0,007045 to 0,0002686	No	ns	0.0838				3M vs. 7M	0.003154	-0,007718 to 0,01403	No	ns	>0,9999
		3M vs. 15M	-0.008561	-0,01229 to -0,004835	Yes	****	<0,0001				3M vs. 11M	0.001023	-0,007694 to 0,009740	No	ns	>0,9999
		3M vs. 20M	-0.009705	-0,01351 to -0,005899	Yes	****	<0,0001				3M vs. 16M	0.00327	-0,005745 to 0,01228	No	ns	>0,9999
		6M vs. 15M	-0.005173	-0,008747 to -0,001600	Yes	**	0.0015				3M vs. 20M	-0.001666	-0,01068 to 0,007349	No	ns	>0,9999
		6M vs. 20M	-0.006317	-0,009974 to -0,002660	Yes	***	0.0001				7M vs. 11M	-0.002131	-0,01240 to 0,008142	No	ns	>0,9999
		15M vs. 20M	-0.001144	-0,004870 to 0,002582	No	ns	>0,9999				7M vs. 16M	0.0001164	-0,01041 to 0,01064	No	ns	>0,9999
											7M vs. 20M	-0.00482	-0,01535 to 0,005707	No	ns	>0,9999
											11M vs. 16M	0.002248	-0,006035 to 0,01053	No	ns	>0,9999
											11M vs. 20M	-0.002689	-0,01097 to 0,005594	No	ns	>0,9999
											16M vs. 20M	-0.004936	-0,01353 to 0,003659	No	ns	0.8704
