# Supplementary material for: Longitudinal autophagy profiling of the mammalian brain reveals sustained mitophagy throughout healthy aging
Source: EMBO J. 2024 Oct 4;43(23):21. doi: 10.1038/s44318-024-00241-y (PMC11612485; doi:10.1038/s44318-024-00241-y)
Supplement: Supplementary file 9 — Source data Fig. 8 [file 44318_2024_241_MOESM9_ESM.xlsx]

## Sheet: Figure 8
	c	ChP #mitolysosomes/(µm2)								e	ChP #autolysosomes/(µm2)
		3M	6M	15M	20M						3M	7M	11M	16M	20M
		0.00129077	0.00181686	0.00603099	0.00459331						0.0307401	0.0329546	0.0258964	0.0233265	0.0240575
		0.00205134	0.00263546	0.00852011	0.00858802						0.0380274		0.0273144	0.0278971	0.0230422
		0.00319534	0.0112499	0.00675579	0.00351887						0.0267511		0.0238097	0.0138451	0.0277915
		0.000646003	0.00188057	0.00598289	0.0108876						0.0313533		0.0790472	0.023665	0.0302861
		0.00283827	0.0015619	0.00628318	0.00386785						0.0279315		0.0302776		0.0296289
		0.00290539	0.00290227	0.00547859	0.00314882								0.0283246
		0.000957551	0.000680853	0.00725105									0.0316404
		0.000617465	0.00401812
			0.0015704
		Bonferroni's multiple comparisons test	Mean Diff,	95,00% CI of diff,	Below threshold?	Summary	Adjusted P Value				Bonferroni's multiple comparisons test	Mean Diff,	95,00% CI of diff,	Below threshold?	Summary	Adjusted P Value
		3M vs. 6M	-0.001333	-0,004627 to 0,001960	No	ns	>0,9999				3M vs. 7M	-0.001994	-0,04489 to 0,04090	No	ns	>0,9999
		3M vs. 15M	-0.004802	-0,008310 to -0,001294	Yes	**	0.0036				3M vs. 11M	-0.004226	-0,02716 to 0,01870	No	ns	>0,9999
		3M vs. 20M	-0.003955	-0,007615 to -0,0002944	Yes	*	0.0287				3M vs. 16M	0.008777	-0,01749 to 0,03505	No	ns	>0,9999
		6M vs. 15M	-0.003468	-0,006884 to -5,287e-005	Yes	*	0.045				3M vs. 20M	0.003999	-0,02077 to 0,02877	No	ns	>0,9999
		6M vs. 20M	-0.002621	-0,006193 to 0,0009509	No	ns	0.2761				7M vs. 11M	-0.002233	-0,04410 to 0,03963	No	ns	>0,9999
		15M vs. 20M	0.0008472	-0,002923 to 0,004618	No	ns	>0,9999				7M vs. 16M	0.01077	-0,03301 to 0,05455	No	ns	>0,9999
											7M vs. 20M	0.005993	-0,03690 to 0,04889	No	ns	>0,9999
											11M vs. 16M	0.013	-0,01154 to 0,03755	No	ns	>0,9999
											11M vs. 20M	0.008226	-0,01470 to 0,03116	No	ns	>0,9999
											16M vs. 20M	-0.004778	-0,03105 to 0,02149	No	ns	>0,9999
