# Supplementary material for: Longitudinal autophagy profiling of the mammalian brain reveals sustained mitophagy throughout healthy aging
Source: EMBO J. 2024 Oct 4;43(23):21. doi: 10.1038/s44318-024-00241-y (PMC11612485; doi:10.1038/s44318-024-00241-y)
Supplement: Supplementary file 10 — EV and Appendix Figure Source Data [file 44318_2024_241_MOESM10_ESM.zip]

Archive with 3 entries (3 files):
- Rappe_EMBOJ_2024_sourcedata_EV_figures.zip
- __MACOSX/._Rappe_EMBOJ_2024_sourcedata_EV_figures.zip
- Rappe_EMBOJ_2024_sourcedata_appendix_figures.zip
